# Supplementary material for: Establishment of a TaqMan-based quantitative real-time PCR for the detection of porcine parvovirus
Source: Front Vet Sci. 2026 Mar 6;13:1736303. doi: 10.3389/fvets.2026.1736303 (PMC13002367; doi:10.3389/fvets.2026.1736303)
Supplement: Supplementary file 1 [file Table_1.XLSX]

## Sheet: Sheet1
Table S1 Comparison of detection results for 12 selected clinical samples using the established TaqMan-qPCR assay and the Conventional PCR method
Sample number	Conventional PCR	TaqMan-qPCR	Range of Ct values
1	Negative	36.18	Ct ≥ 35
2	Negative	37.59
3	Negative	35.3
4	Positive	31.45	30 ≤ Ct < 35
5	Positive	32.17
6	Positive	30.12
7	Positive	23.98	Ct < 30
8	Positive	28.44
9	Positive	27.25
10	Negative	Negative	-
11	Negative	Negative
12	Negative	Negative
